# Supplementary material for: Lime Rate in Clayey Soils Influences Chemical Fertility and Sugarcane Yield
Source: Plants (Basel). 2022 Aug 13;11(16):2110. doi: 10.3390/plants11162110 (PMC9415554; doi:10.3390/plants11162110)
Supplement: Supplementary file 1 [file plants-11-02110-s001.zip]

Archive with 1 entries (1 files):
- plants-1836186-supplementary.pdf
